# Supplementary material for: Integrative Analysis of the Core Fruit Lignification Toolbox in Pear Reveals Targets for Fruit Quality Bioengineering
Source: Biomolecules. 2019 Sep 18;9(9):504. doi: 10.3390/biom9090504 (PMC6770946; doi:10.3390/biom9090504)
Supplement: Supplementary file 1 [file biomolecules-09-00504-s001.zip]

Archive with 10 entries (10 files):
- Figure S6.pdf
- Figure S1.pdf
- Figure S2.pdf
- Figure S3.pdf
- Figure S4.pdf
- Figure S5.pdf
- Table S2.xlsx
- Table S3.xlsx
- Table S1.xlsx
- Table S4.xlsx
