# Supplementary material for: Integrative Analysis of the Core Fruit Lignification Toolbox in Pear Reveals Targets for Fruit Quality Bioengineering
Source: Biomolecules. 2019 Sep 18;9(9):504. doi: 10.3390/biom9090504 (PMC6770946; doi:10.3390/biom9090504)
Supplement: Supplementary file 1 [file biomolecules-09-00504-s001.zip › Table S2.xlsx]

## Sheet: Sheet1
Table S2. Identification lignin toolbox in pear fruit
Gene Name	Gene Identifier	Chromosme	5′ End	3′ End
PbPAL2	Pbr008363.1	Chr12	8484900	8487972
PbPAL1	Pbr008387.1	Chr3	15974523	15977716
PbC4H2	Pbr013138.1	Chr3	22209165	22212785
PbC4H3	Pbr017290.1	Chr11	24783699	24787780
PbC4H1	Pbr013141.1	Chr3	22180842	22185272
Pb4CL9	Pbr036925.1	Chr14	13603332	13606634
Pb4CL5	Pbr039972.1	Chr7	15093656	15098733
Pb4CL4	Pbr040787.1	Chr7	4183080	4184979
Pb4CL12	Pbr022458.1	Chr17	2991132	2996380
Pb4CL3	Pbr024635.1	Chr5	8022667	8028833
Pb4CL8	Pbr036926.1	Chr14	13587596	13592240
Pb4CL15	Pbr039831.1	scaffold861.0	331	2106
Pb4CL13	Pbr040326.1	Chr17	8878655	8880557
Pb4CL16	Pbr041161.1	scaffold924.0	53226	55128
Pb4CL6	Pbr030350.1	Chr11	29863059	29867251
Pb4CL11	Pbr036272.1	Chr16	947389	949817
Pb4CL10	Pbr005761.1	Chr15	2045418	2047862
Pb4CL7	Pbr026213.1	Chr14	1336574	1338253
Pb4CL2	Pbr026415.1	Chr3	14570363	14573712
Pb4CL14	Pbr006100.1	scaffold1307.0	62095	63994
Pb4CL1	Pbr013445.1	Chr1	10631768	10636179
PbHCT5	Pbr022425.1	Chr17	3295414	3301494
PbHCT7	Pbr002799.1	Chr17	5060003	5061685
PbHCT6	Pbr022422.1	Chr17	3327456	3330889
PbHCT1	Pbr006709.1	Chr4	2546453	2550978
PbHCT2	Pbr006713.1	Chr4	2580248	2582515
PbHCT4	Pbr018314.1	Chr14	9719361	9721984
PbHCT8	Pbr038519.1	scaffold803.0	80953	83761
PbHCT3	Pbr005360.1	Chr9	6161161	6168518
PbC3H2	Pbr026583.1	Chr8	3773584	3778262
PbC3H1	Pbr026584.1	Chr8	3764639	3767697
PbC3H4	Pbr020888.1	Chr15	42612252	42614887
PbC3H3	Pbr020886.1	Chr15	42598070	42600881
PbCCoAOMT1	Pbr034039.1	Chr17	5204856	5206214
PbCCoAOMT2	Pbr038712.1	scaffold812.0	178822	180201
PbF5H1	Pbr040547.1	Chr2	15789024	15791032
PbF5H4	Pbr022142.1	Chr15	19336796	19338916
PbF5H2	Pbr022351.1	Chr10	24807830	24809752
PbF5H3	Pbr029428.1	Chr15	18477030	18479079
PbCOMT10	Pbr032564.1	Chr12	10376444	10383345
PbCOMT11	Pbr035408.1	scaffold684.0	133382	134916
PbCOMT2	Pbr013512.1	Chr1	10260971	10264530
PbCOMT5	Pbr040044.1	Chr7	14631481	14635679
PbCOMT7	Pbr040039.1	Chr7	14698217	14701130
PbCOMT4	Pbr040045.1	Chr7	14601663	14605555
PbCOMT1	Pbr007791.1	Chr1	1297791	1300908
PbCOMT6	Pbr040042.1	Chr7	14680634	14685296
PbCOMT3	Pbr013510.1	Chr1	10266961	10269493
PbCOMT8	Pbr025883.1	Chr10	11072707	11074468
PbCOMT9	Pbr025884.1	Chr10	11092007	11093762
PbCCR1	Pbr013435.1	Chr1	10697217	10699079
PbCCR16	Pbr011590.1	Chr11	25577182	25579353
PbCCR15	Pbr011595.1	Chr11	25602762	25604642
PbCCR17	Pbr031402.1	Chr16	18183030	18191047
PbCCR20	Pbr022402.1	Chr17	3595448	3599656
PbCCR18	Pbr022405.1	Chr17	3555348	3561790
PbCCR21	Pbr027042.1	Chr17	24660425	24663828
PbCCR19	Pbr022403.1	Chr17	3574935	3578807
PbCCR2	Pbr022905.1	Chr2	7207768	7210644
PbCCR3	Pbr022903.1	Chr2	7221349	7223807
PbCCR4	Pbr022902.1	Chr2	7229152	7245914
PbCCR5	Pbr017203.1	Chr3	8789949	8795536
PbCCR8	Pbr015106.1	Chr6	20024162	20026151
PbCCR6	Pbr013866.1	Chr6	19379965	19384469
PbCCR7	Pbr015109.1	Chr6	19978302	19981456
PbCCR9	Pbr015104.1	Chr6	20031363	20033442
PbCCR12	Pbr039962.1	Chr7	15158851	15160420
PbCCR11	Pbr009662.1	Chr7	1445192	1446808
PbCCR10	Pbr009661.1	Chr7	1435118	1437010
PbCCR14	Pbr024414.1	Chr9	21566519	21571470
PbCCR13	Pbr030621.1	Chr9	19466119	19467669
PbCCR22	Pbr007971.1	scaffold1463.0	7651	9728
PbCAD3	Pbr010181.1	Chr14	12637489	12639274
PbCAD2	Pbr026289.1	Chr10	14035197	14038533
PbCAD4	Pbr005802.1	Chr15	2261553	2263923
PbCAD1	Pbr026287.1	Chr10	14017137	14019044
PbCAD8	Pbr040249.1	Chr17	20820965	20824607
PbCAD7	Pbr040245.1	Chr17	20807458	20809191
PbCAD6	Pbr040238.1	Chr17	20752691	20760025
PbCAD9	Pbr040250.1	Chr17	20838832	20840572
PbCAD5	Pbr040236.1	Chr17	20723531	20729430
PbCSE7	Pbr003259.1	Chr11	78090	79811
PbCSE8	Pbr003260.1	Chr11	90243	91971
PbCSE10	Pbr034764.1	Chr17	1718219	1722403
PbCSE11	Pbr026316.1	scaffold424.0	38552	40101
PbCSE12	Pbr026363.1	scaffold424.0	335722	337270
PbCSE5	Pbr026463.1	Chr7	9780086	9783240
PbCSE3	Pbr042390.1	Chr3	27253934	27255532
PbCSE13	Pbr038157.1	scaffold797.0	161366	165308
PbCSE14	Pbr039057.1	scaffold828.0	51217	52209
PbCSE9	Pbr002315.3	Chr17	417048	418317
PbCSE2	Pbr013306.1	Chr3	21021920	21025814
PbCSE1	Pbr013307.2	Chr3	21019023	21021277
PbCSE6	Pbr032308.1	Chr7	10475405	10478354
PbCSE4	Pbr000313.1	Chr5	26318314	26319347
