# Supplementary material for: Integrative Analysis of the Core Fruit Lignification Toolbox in Pear Reveals Targets for Fruit Quality Bioengineering
Source: Biomolecules. 2019 Sep 18;9(9):504. doi: 10.3390/biom9090504 (PMC6770946; doi:10.3390/biom9090504)
Supplement: Supplementary file 1 [file biomolecules-09-00504-s001.zip › Table S3.xlsx]

## Sheet: Sheet1
Table S3. The expression profiles P. bretschneideri lignin toolbox bona fide genes.
Gene name	Fruit_Mean	Fruit_SD	Leaf_Mean	Leaf_SD	Sepal_Mean	Sepal_SD	Bud_Mean	Bud_SD	Ovary_Mean	Ovary_SD	Petal_Mean	Petal_SD	Stem_Mean	Stem_SD
PbPAL2	48.3955	26.0773	43.4624	2.0373	18.945	3.9368	20.3686	1.89136	74.5192	43.0021	21.554	13.2067	17.8357	0.288488
PbPAL1	0	0	0.061396	0.035236	0.032796	0.0463805	0.0332013	0.0337518	0.0514	0.0726906	0.0310183	0.00268724	0.0551063	0.0274605
PbC4H2	6.4144	1.64603	8.09879	0.940511	4.99522	1.5323	7.74698	0.567297	44.7873	31.533	4.33576	2.27146	4.34615	0.604484
PbC4H3	83.0463	6.06821	274.296	13.3081	117.456	57.658	216.499	33.1387	80.5785	74.2813	108.097	106.366	67.5215	0.277558
PbC4H1	285.173	5.94184	115.071	29.1972	58.0411	4.09961	158.838	14.9244	158.97	78.0038	66.137	14.1336	130.444	4.8074
Pb4CL5	19.6004	13.3302	4.64811	1.19473	9.04871	5.50142	10.4073	0.109737	149.398	103.797	2.3699	1.84734	5.15579	0.405051
Pb4CL12	2.8877	1.15499	11.767	1.0157	6.07201	0.922351	6.40066	1.25944	11.4949	3.93079	5.72303	2.01917	3.83397	0.979679
Pb4CL3	0	0	13.3304	2.41412	3.39382	2.39064	2.22985	0.279055	3.52395	1.94925	3.93961	5.49403	2.57825	0.592126
Pb4CL1	0.520436	0.520436	1.89287	0.128911	14.7391	5.72748	0.797976	0.197304	11.6399	6.98744	4.36954	2.20825	0.174374	0.0242947
PbHCT5	0.543292	0.309363	33.1811	2.54	7.49844	4.8288	14.415	0.960589	11.1837	1.24319	10.0882	13.1087	3.07138	0.082508
PbHCT6	48.1823	32.594	345.622	11.647	489.6	316.347	200.819	8.86549	509.167	182.132	136.68	130.581	236.086	8.54673
PbHCT1	0.385295	0.03497	3.0288	1.0398	2.00627	1.99612	0.133405	0.0410407	0.206371	0.123023	4.28508	2.09379	0.0141963	0.0200766
PbHCT2	0	0	0.133384	0.0708455	0	0	0.024774	0.017527	0.0438613	0.0620293	0.0409307	0.0578847	0.0727217	0.0286099
PbHCT4	0.145943	0.145943	1.54888	0.2772	1.00808	1.13363	1.12455	0.185799	0.364269	0.213344	1.76836	0.333553	0.420549	0.0580766
PbHCT3	0	0	29.9881	4.22187	48.4438	34.0863	81.5659	3.15739	25.8593	36.5706	8.45245	11.8104	145.363	9.35619
PbC3H2	8.87896	3.2536	30.269	0.783939	56.4253	33.3187	17.1635	1.9108	75.1504	4.96821	15.6467	10.4811	9.10353	0.404287
PbC3H1	7.5767	1.21125	25.4149	1.30828	64.1712	26.3539	6.02398	0.352881	70.7604	7.34235	25.3707	1.79156	5.80864	0.231922
PbC3H4	3.53925	0.277717	5.40977	0.091071	13.4989	5.94733	1.50253	0.19701	17.5097	5.38165	20.3661	12.7024	0.0297007	0.029432
PbC3H3	3.65311	1.37266	6.9772	1.18077	11.7262	7.81737	1.42962	0.205502	65.1921	40.2014	16.3502	7.50384	0.312754	0.0604961
PbCCoAOMT1	0.578557	0.50435	17.026	1.06383	9.0218	5.15144	4.76137	0.747944	8.97504	3.05099	6.46599	6.19146	3.16184	0.327386
PbCCoAOMT2	4.34553	1.69147	73.9683	7.14264	40.3493	26.6327	58.7188	3.99175	20.6418	9.73106	78.8815	5.34406	9.8148	1.38495
PbF5H1	0.149151	0.149151	0.0518485	0.0165105	4.68284	3.31375	0.37764	0.161789	2.4829	3.51135	0.124421	0.0882171	0.529644	0.164969
PbF5H4	0.33729	0.33729	0.441485	0.0511055	3.55579	2.51524	0.845919	0.0690319	2.37595	1.81038	0.151097	0.213683	0.0933713	0.036916
PbF5H2	0	0	0	0	0.610959	0.442161	0.0107537	0.015208	0.344263	0.486861	0.0170677	0.0241373	0	0
PbF5H3	0.43255	0.43255	0.15539	0.0009585	1.47165	1.04332	0.876306	0.161976	1.72649	0.594731	0.0968597	0.108748	0.139227	0.0576339
PbCOMT5	0	0	0	0	0	0	0	0	0	0	0.0114043	0.0161282	0	0
PbCOMT7	0	0	0	0	0.284698	0.240128	0.024517	0.0186497	0.182283	0.257787	0.094427	0.0692273	0.031825	0.0227242
PbCOMT4	0	0	0.443518	0.286987	0.523764	0.394781	0	0	0.160425	0.226875	0.134614	0.190373	0	0
PbCOMT6	0	0	0	0	2.09189	0.612779	0	0	1.32947	1.88015	1.25588	0.91595	0	0
PbCOMT3	5.33485	0.309408	216.347	43.8597	74.2395	8.57374	740.587	94.5679	37.4392	35.36	127.591	86.6971	115.048	8.6802
PbCCR20	2.46708	2.46708	11.8899	1.49159	18.3788	20.3168	4.71536	1.2156	12.6384	6.09526	33.1169	18.0163	2.37052	0.482121
PbCCR18	30.0885	2.96719	33.4594	0.329467	63.0332	74.8126	10.4069	0.395443	14.9834	3.92986	102.33	53.0446	8.32488	1.02118
PbCCR19	0.20434	0.0221635	0.004738	0.004738	0.0981613	0.0907563	0.250413	0.0104891	0.0256763	0.0363118	0.116268	0.117285	0.274611	0.177438
PbCAD2	1.49849	1.49849	2.7472	0.287756	3.78652	2.68113	1.87714	0.0971798	16.2591	8.11114	0.955138	1.35077	0.318639	0.136176
PbCAD1	0.163021	0.0238825	12.7509	1.19648	17.07	22.013	11.324	0.750022	2.90253	0.437372	34.8601	17.1946	0.963709	0.093401
PbCSE9	1.61123	0.288042	21.57	1.57839	9.9748	2.42308	10.7523	0.463407	25.8699	11.0485	17.2673	0.659055	8.67728	0.474985
PbCSE7	0.393828	0.028389	1.57757	0.029783	2.37429	1.68826	1.74987	0.870079	0.970485	1.3187	0.180766	0.167433	1.03754	0.390046
PbCSE8	0	0	0.434055	0.033812	1.49941	1.07362	0.497657	0.130133	0.814383	1.15171	0.161048	0.210287	0.35896	0.182955
PbCSE10	7.27754	0.622853	4.04217	0.404532	23.1627	22.2597	3.36945	0.564465	18.0507	7.12373	30.8562	20.0085	1.96007	0.235632
PbCSE11	0	0	0.373735	0.0030285	1.43155	0.984692	0.0230843	0.0163349	1.09369	1.07577	0.074959	0.106008	0	0
PbCSE12	0	0	0.508294	0.313987	2.11949	1.36019	0.120268	0.0417677	1.95116	0.520796	0.42217	0.199047	0.00617733	0.00873607
PbCSE5	3.49949	0.57549	1.3655	0.015792	0.804252	0.88116	5.58434	0.71152	3.89218	2.77311	2.85047	0.718366	6.74332	0.970164
PbCSE3	2.24388	0.425631	35.5379	1.51051	34.3283	15.6226	27.3641	3.54565	17.5539	14.2844	18.5527	8.3466	38.0066	3.41815
PbCSE13	12.8855	3.1091	3.74076	0.349693	5.15825	6.32466	5.19161	0.354683	55.7382	40.1473	9.51311	4.7457	4.0175	0.217126
PbCSE14	0.103068	0.103068	66.1222	4.60188	25.358	17.2975	83.0775	6.28121	13.6949	19.1178	20.3646	27.277	132.124	17.1664
PbCSE2	18.5573	0.207061	21.0873	1.84244	13.9829	2.64774	20.0286	1.57542	14.0891	2.82409	18.4824	4.58804	24.3923	4.01758
PbCSE1	6.21868	2.40778	2.79207	0.0710185	2.14153	0.26328	10.4093	0.771421	4.23215	1.55634	2.53119	0.818907	3.2758	0.130377
PbCSE6	2.12403	0.112074	0.613922	0.14791	0.530271	0.427415	5.68878	0.794282	11.671	8.26007	1.09129	0.242167	6.24854	0.71369
PbCSE4	0.12987	0.12987	0.017568	0.017568	0.0855037	0.0639604	0.0389987	0.0338832	0.131584	0.0722312	0.066931	0.0946547	0	0
