# Supplementary material for: Integrative Analysis of the Core Fruit Lignification Toolbox in Pear Reveals Targets for Fruit Quality Bioengineering
Source: Biomolecules. 2019 Sep 18;9(9):504. doi: 10.3390/biom9090504 (PMC6770946; doi:10.3390/biom9090504)
Supplement: Supplementary file 1 [file biomolecules-09-00504-s001.zip › Table S1.xlsx]

## Sheet: Sheet1
Table S1. Primers in this study.
Primer name	Sequence (5'-3')
PbC3H1-F	ATGGCTCTCCCTGGACTA
PbC3H1-R	CATATTCGCGGCCACAC
PbC4H1-F	ATGGACCTCCTCCTCCTGGA
PbC4H1-R	CGCCCTCGACTTCATCACAAT
PbC4H3-F	ATGGACCTCCTCCTCCTG
PbC4H3-R	CGCTATCGGCTTCATCAC
Sub-cloning
sPbC3H1-F	GGCCTGGCGCGCCACTAGTGGATCCATGGCTCTCCCTGGACTA
sPbC3H1-R	CGGGAGCGGTACCCTCGAGGTCGACCATATTCGCGGCCACAC
sPbC4H1-F	GGCCTGGCGCGCCACTAGTGGATCCATGGACCTCCTCCTCCTGGA
sPbC4H1-R	CGGGAGCGGTACCCTCGAGGTCGACCGCCCTCGACTTCATCACAAT
sPbC4H3-F	GGCCTGGCGCGCCACTAGTGGATCCATGGACCTCCTCCTCCTG
sPbC4H3-R	CGGGAGCGGTACCCTCGAGGTCGACCGCTATCGGCTTCATCAC
